# Supplementary material for: Evaluation of drug susceptibility profile of Mycobacterium tuberculosis Lineage 1 from Brazil based on whole genome sequencing and phenotypic methods
Source: Mem Inst Oswaldo Cruz. 2021 Jan 29;115:e200520. doi: 10.1590/0074-02760200520 (PMC7849176; doi:10.1590/0074-02760200520)
Supplement: Supplementary file 1 [file 1678-8060-mioc-115-e200520-s.xlsx]

## Sheet: TABLE I
Description of drug susceptible test results and whol-genome aequencing mutations for resistance prediction
Genome_ID	DST_PM_INH	DST_PM_RMP	DST_PM_PZA	DST_PM_EMB	DST_PM_SM	DST_PM_AM	DST_PM_OFX	DST_PM Conclusion	TB-Profiler Lineage	TB-Profiler_RPM	TB-Profiler_INH	TB-Profiler_PZA	TB-Profiler_BEM	TB-Profiler_SM	TB-Profiler Conclusion	Phyresse_RPM	Phyresse_INH	Phyresse_PZA	Phyresse_BEM	Phyresse_SM	Phyresse Conclusion	Kvarq_Lineage	Kvarq_RPM	Kvarq_INH	Kvarq_PZA	Kvarq_BEM	Kvarq_SM	Kvarq Conclusion	CASTB_RPM	CASTB_INH	CASTB_PZA	CASTB_BEM	CASTB_SM	CASTB Conclusion	ResistanceSniffer_RPM	ResistanceSniffer_INH	ResistanceSniffer_PZA	ResistanceSniffer_BEM	ResistanceSniffer_SM	ResistanceSniffer Conclusion	Mykrobe_RPM	Mykrobe_INH	Mykrobe_PZA	Mykrobe_BEM	Mykrobe_SM	Mykrobe_Lineage	Mykrobe Conclusion	MTBSEQ_RPM	MTBSEQ_INH
G04868	R	S	S	R	R	S	S	INH, BEM, SM	1.1.3	rpoB_p.His445Leu	-	-	embB_p.Met306Ile	rpsL_p.Lys88Arg	RPM, BEM, SM	-	-	-	embB_Met306Ile	rpsL_Lys88Arg	BEM, SM	Lineage 1	rpoB.H445L	-	-	embB.M306I (65%)	rpsL.K88R	RPM,BEM,SM	1	1	0	1	1	MDR	0	0	0	0	0	Susceptible	rpoB_H445X	-	-	embB_M306	rpsL_K88R	EAI	RPM, BEM,SM	rpoB_His445Leu	-
G04870	R	S	S	S	S	S	S	MONO-INH	1.1.3	-	fabG1_c.-15C>T	-	-	-	MONO-INH	-	-	-	-	-	Susceptible	Lineage 1	-	inhA promoter mutation -15	-	-	-	MONO-INH	0	1	0	0	1	INH,SM	0	0	0	0	0	Susceptible	-	fabG1_C-15X	-	-	-	EAI	MONO-INH	-	R
G04871	S	S	S	S	S	S	S	Susceptible	1.1.3	-	-	-	-	-	Susceptible	-	-	-	-	-	Susceptible	Lineage 1	-	-	-	-	-	Susceptible	0	0	0	0	1	MONO-SM	0	0	0	0	0	Susceptible	-	-	-	-	-	EAI	Susceptible	-	-
G04872	S	S	S	S	S	S	S	Susceptible	1.1.3	-	fabG1_c.-15C>T	-	-	-	MONO-INH	-	-	-	-	-	Susceptible	Lineage 1	-	inhA promoter mutation -15	-	-	-	MONO-INH	0	1	0	0	1	INH,SM	0	0	0	0	0	Susceptible	-	fabG1_C-15X	-	-	-	EAI	MONO-INH	-	R
G04873	S	R	S	S	S	S	S	MONO-RMP	1.1.3	rpoB_p.Asp435Val	-	pncA_c.85_85del, pncA_c.-11A>G	embB_p.Met306Ile, embB_p.Gly406Asp	-	RPM, PZA, BEM	-	-	pncA_intergenic -11	embB_Met306Ile, embB_Gly406Asp	-	PZA,BEM	Lineage 1	rpoB.D435V	-	-	embB.M306I	-	RPM,BEM	1	0	1	1	1	RPM,PZA,BEM,SM	0	0	0	0	0	Susceptible	rpoB_D435X	-	pncA_A-11G	embB_M306I	-	EAI	RPM, PZA,BEM	rpoB_Asp435Val	-
G04874	R	S	R	S	S	S	S	INH, PZA	1.1.3	rpoB_p.Leu452Pro	katG_p.Ser315Thr	pncA_p.Met175Val	embA_c.-12C>T	-	MDR	-	katG_Ser315Thr	pncA_Met175Val	embA_intergenic -12	-	INH,PZA,BEM	Lineage 1	rpoB.L452P	katG.S315T	-	-	-	MDR	1	1	1	1	1	MDR	0	0	0	0	0	Susceptible	rpoB_L452X	katG_S315X	pncA_M175V	embA_C-12T	-	EAI	MDR	rpoB_Leu452Pro	katG_Ser315Thr
G04875	R	R	S	S	S	S	S	MDR	1.1.3	rpoB_p.Gln432Lys	fabG1_c.-15C>T, katG_p.Thr380Ile	-	-	-	MDR	-	fabG1_-15	-	-	-	MONO-INH	Lineage 1	rpoC.V483G (81%), rpoB.Q432K	inhA promoter mutation -15	-	-	-	MDR	0	1	0	0	1	INH,SM	0	0	0	0	0	Susceptible	rpoB_Q432X	fabG1_C-15X	-	-	-	EAI	MDR	rpoB_Gln432Lys	R
G04876	R	R	S	S	S	S	S	MDR	1.1.3	rpoB_p.Ser450Leu	inhA_p.Ile21Val, fabG1_c.-15C>T	-	-	-	MDR	-	fabG1_-15	-	-	-	MONO-INH	Lineage 1	rpoB.S450L	inhA promoter mutation -15	-	-	-	MDR	1	1	0	0	1	MDR	0	0	0	0	0	Susceptible	rpoB_S450X	fabG1_C-15X	-	-	-	EAI	MDR	rpoB_Ser450Leu	R
G04877	R	R	R	S	R	S	S	MDR	1.1.3	rpoB_p.His445Leu	katG_p.Ser315Thr, fabG1_c.-15C>T	pncA_c.458_459insAC	embB_p.Gly406Asp	rpsL_p.Lys88Arg	MDR	no data	no data	no data	no data	no data	no data	Lineage 1	rpoB.H445L	inhA promoter mutation -15, katG.S315T	-	-	psL.K88R	MDR	1	1	0	1	1	MDR	0	0	0	0	0	Susceptible	rpoB_H445X	katG_S315X	pncA_C455CCA	embB_G406D	rpsL_K88R	EAI	MDR	rpoB_His445Leu	katG_Ser315Thr/ R
G04878	R	R	S	S	S	S	S	MDR	1.1.3	rpoB_p.His445Tyr	katG_p.Ser315Thr	pncA_p.Tyr103*	-	rpsL_p.Lys43Arg	MDR	-	katG_Ser315Thr	pncA_Tyr103STOP	-	rpsL_Lys43Arg	INH,PZA,SM	Lineage 1	rpoB.H445Y	katG.S315T	pncA.Y103$	-	rpsL.K43R	MDR	1	1	0	0	1	MDR	0	0	0	0	0	Susceptible	rpoB_H445X	katG_S315X	pncA_TAC307TAG	-	rpsL_K43R	EAI	MDR	rpoB_His445Tyr	katG_Ser315Thr
G04879	S	S	S	S	S	S	S	Susceptible	1.2.2	-	-	-	embA_c.-16C>T	-	MONO-BEM	no data	no data	no data	no data	no data	no data	Lineage 1	-	-	-	-	-	Susceptible	no data	no data	no data	no data	no data	no data	0	0	0	0	0	Susceptible	-	-	-	embA_C-16T	-	EAI	MONO-BEM	-	-
G04881	S	S	S	S	S	S	S	Susceptible	1.1.3	-	-	-	-	-	Susceptible	-	-	-	-	-	Susceptible	Lineage 1	-	-	-	-	-	Susceptible	no data	no data	no data	no data	no data	no data	0	0	0	0	0	Susceptible	-	-	-	-	-	EAI	Susceptible	-	-
G04882	R	R	R	S	R	S	S	MDR	1.1.3	rpoB_p.His445Leu	katG_p.Ser315Thr, fabG1_c.-15C>T	pncA_c.458_459insAC	embB_p.Gly406Asp	rpsL_p.Lys88Arg	MDR	-	fabG1_-15, katG_Ser315Thr	-	embB_Gly406Asp	rpsL_Lys88Arg	INH,BEM,SM	Lineage 1	rpoB.H445L	inhA promoter mutation -15, katG.S315T	-	-	rpsL.K88R	MDR	1	1	0	1	1	MDR	0	0	0	0	0	Susceptible	rpoB_H445X	katG_S315X	pncA_C455CCA	embB_G406D	rpsL_K88R	EAI	MDR	rpoB_His445Leu	katG_Ser315Thr/ R
G04883	S	S	S	S	S	S	S	Susceptible	1.1.3	-	-	-	-	-	Susceptible	-	-	-	-	-	Susceptible	Lineage 1	-	-	-	-	-	Susceptible	0	0	0	0	1	MONO-SM	0	0	0	0	0	Susceptible	-	-	-	-	-	EAI	Susceptible	-	-
G04884	S	S	S	S	S	S	S	Susceptible	1.2.2	-	-	-	-	-	Susceptible	-	-	-	-	-	Susceptible	Lineage 1	-	-	-	-	-	Susceptible	0	0	0	0	0	Susceptible	0	0	0	0	0	Susceptible	-	-	-	-	-	EAI	Susceptible	-	ndh_Arg268His
G04885	S	S	S	S	S	S	S	Susceptible	1.1.2	-	-	-	-	-	Susceptible	-	-	-	-	-	Susceptible	Lineage 1	-	-	-	-	-	Susceptible	0	0	0	0	0	Susceptible	0	0	0	0	0	Susceptible	-	-	-	-	-	EAI	Susceptible	-	-
G04886	S	S	S	S	S	S	S	Susceptible	1.1.3	-	-	-	-	-	Susceptible	-	-	-	-	-	Susceptible	Lineage 1	-	-	-	-	-	Susceptible	0	0	0	0	1	MONO-SM	0	0	0	0	0	Susceptible	-	-	-	-	-	EAI	Susceptible	-	-
G04887	S	S	S	S	S	S	S	Susceptible	1.1.3	-	-	-	-	-	Susceptible	-	-	-	-	-	Susceptible	Lineage 1	-	-	-	-	-	Susceptible	0	0	0	0	1	MONO-SM	0	0	0	0	0	Susceptible	-	-	-	-	-	EAI	Susceptible	-	-
G04888	R	S	S	S	S	S	S	MONO-INH	1.1.3	-	katG_p.Ser315Thr	-	-	-	MONO-INH	-	-	-	-	-	Susceptible	Lineage 1	-	katG.S315T	-	-	-	MONO-INH	0	1	0	0	1	INH,SM	0	0	0	0	0	Susceptible	-	katG_S315X	-	-	-	EAI	MONO-INH	-	katG_Ser315Thr
G04889	S	S	S	S	S	S	S	Susceptible	1.2.2	-	-	-	-	-	Susceptible	-	-	-	-	-	Susceptible	Lineage 1	-	-	-	-	-	Susceptible	0	0	0	0	0	Susceptible	0	0	0	0	0	Susceptible	-	-	-	-	-	EAI	Susceptible	-	-
G04890	R	R	S	R	S	S	S	MDR	1.1.3	rpoB_p.Gln432Glu	katG_p.Ala110Val, fabG1_c.-15C>T	-	embB_p.Gly406Ser	-	MDR	-	-	-	embB_Gly406Ser	-	MONO-BEM	Lineage 1	rpoB.Q432E	inhA promoter mutation -15	-	-	-	MDR	0	1	0	0	1	INH,SM	0	0	0	0	0	Susceptible	rpoB_Q432X	fabG1_C-15X	-	embB_G406S	-	EAI	MDR	-	R
G04891	S	S	S	S	S	S	S	Susceptible	1.1.3	-	-	-	-	-	Susceptible	-	-	-	-	-	Susceptible	Lineage 1	-	-	-	-	-	Susceptible	0	1	0	0	1	INH,SM	0	0	0	0	0	Susceptible	-	fabG1_CTG607CTA	-	-	-	EAI	MONO-INH	-	-
G04893	R	R	S	R	S	S	S	MDR	1.1.3	rpoB_p.His445Cys	katG_p.Ser315Thr	-	embB_p.Met306Val	-	MDR	rpoB_His445Arg	katG_Ser315Thr	-	embB_Met306Val	-	MDR	Lineage 1	rpoB.H445Y, rpoB.H445R	katG.S315T	-	embB.M306V	-	MDR	1	1	0	1	1	MDR	0	0	0	0	0	Susceptible	rpoB_H445X	katG_S315X	-	embB_M306V	-	EAI	MDR	rpoB_His445Tyr/rpoB_His445Arg	katG_Ser315Thr
G04894	S	S	S	S	S	S	S	Susceptible	1.2.2	-	-	-	-	-	Susceptible	-	-	-	-	gidB_Ala138Val	MONO-SM	Lineage 1	-	-	-	-	-	Susceptible	0	0	0	0	1	MONO-SM	0	0	0	0	0	Susceptible	-	-	-	-	-	EAI	Susceptible	-	ndh_Arg268His
G04895	R	S	S	R	S	S	S	INH, BEM	1.2.2	rpoB_p.Leu430Pro	inhA_p.Ile194Thr, katG_p.Ser315Thr	-	embA_c.-12C>T, embB_p.Met306Val	-	MDR	-	katG_Ser315Thr, ndh_Arg268His, inhA_Ile194Thr	pncA_Gly132Cys	embA_intergenic -12, embB_Met306Val	-	INH,PZA,BEM	Lineage 1	rpoB.L430P	katG.S315T	pncA.G132C	embB.M306V	-	MDR	1	1	1	1	0	MDR	0	0	0	0	0	Susceptible	rpoB_L430X	katG_S315X	pncA_G132C	embA_C-12T	-	EAI	MDR	rpoB_Leu430Pro	ndh_Arg268His/inhA_Ile194Thr/katG_Ser315Thr
G04896	S	S	S	S	S	S	S	Susceptible	1.1.2	-	-	-	-	-	Susceptible	-	-	-	-	-	Susceptible	Lineage 1	-	-	-	-	-	Susceptible	0	0	0	0	0	Susceptible	0	0	0	0	0	Susceptible	-	-	-	-	-	EAI	Susceptible	-	-
G04897	R	R	S	S	S	S	S	MDR	1.1.3	-	-	-	-	-	Susceptible	-	-	-	-	-	Susceptible	Lineage 1	-	-	-	-	-	Susceptible	0	0	0	0	1	MONO-SM	0	0	0	0	0	Susceptible	-	-	-	-	-	EAI	Susceptible	-	-
G049162	R	R	S	R	S	S	S	MDR	1.2.2	rpoB_p.Leu430Pro	inhA_p.Ile194Thr, katG_p.Ser315Thr	-	embB_p.Met306Val	-	MDR	-	katG_Ser315Thr, ndh_Arg268His, inhA_Ile194Thr	pncA_Gly132Cys	embB_Met306Val	-	INH,PZA,BEM	Lineage 1	rpoB.L430P	katG.S315T	pncA.G132C	embB.M306V	-	MDR	1	1	1	1	0	MDR	0	0	0	0	0	Susceptible	rpoB_L430X	katG_S315X	pncA_G132C	embB_M306V	-	EAI	MDR	rpoB_Leu430Pro	ndh_Arg268His/inhA_Ile194Thr/katG_Ser315Thr
G049172	S	S	S	S	S	S	S	Susceptible	1.2.2	-	-	-	-	-	Susceptible	-	-	-	-	-	Susceptible	Lineage 1	-	-	-	-	-	Susceptible	0	0	0	0	0	Susceptible	0	0	0	0	0	Susceptible	-	-	-	-	-	EAI	Susceptible	-	ndh_Arg268His
G049182	S	S	S	S	S	S	S	Susceptible	1.1.3	-	-	-	-	-	Susceptible	-	-	-	-	-	Susceptible	Lineage 1	-	-	-	-	-	Susceptible	0	0	0	0	1	MONO-SM	0	0	0	0	0	Susceptible	-	-	-	-	-	EAI	Susceptible	-	-
G049192	R	S	S	S	S	S	S	MONO-INH	1.2.2	-	fabG1_c.-15C>T	-	-	-	MONO-INH	-	ndh_Arg268His	-	-	-	MONO-INH	Lineage 1	-	inhA promoter mutation -15	-	-	-	MONO-INH	no data	no data	no data	no data	no data	no data	0	0	0	0	0	Susceptible	-	fabG1_C-15X	-	-	-	EAI	MONO-INH	-	ndh_Arg268His/ R
G049202	S	S	S	S	S	S	S	Susceptible	1.1.3	-	-	-	-	-	Susceptible	-	-	-	-	-	Susceptible	Lineage 1	-	-	-	-	-	Susceptible	no data	no data	no data	no data	no data	no data	0	0	0	0	0	Susceptible	-	-	-	-	-	EAI	Susceptible	-	-
G049212	S	S	S	S	S	S	S	Susceptible	1.1.3	-	-	-	-	-	Susceptible	-	-	-	-	-	Susceptible	Lineage 1	-	-	-	-	-	Susceptible	0	0	0	0	1	MONO-SM	0	0	0	0	0	Susceptible	-	-	-	-	-	EAI	Susceptible	-	-
G049222	R	R	S	S	R	S	S	MDR	1.1.3	rpoB_p.Ser450Trp	fabG1_c.-15C>T, katG_p.Thr380Ile	-	-	rpsL_p.Lys43Arg	MDR	-	fabG1_-15	-	-	rpsL_Lys43Arg	INH, SM	Lineage 1	rpoB.S450W	inhA promoter mutation -15	-	-	rpsL.K43R	MDR	1	1	0	0	1	MDR	0	0	0	0	0	Susceptible	rpoB_S450X	fabG1_C-15X	-	-	rpsL_K43R	EAI	MDR	rpoB_Ser450Trp	R
G049232	S	S	S	S	S	S	S	Susceptible	1.1.3	-	-	-	-	-	Susceptible	-	-	-	-	-	INH,SM	Lineage 1	-	-	-	-	-	Susceptible	no data	no data	no data	no data	no data	no data	0	0	0	0	0	Susceptible	-	-	-	embB_M306V	-	EAI	MONO-BEM	-	-
G049242	R	S	R	R	R	S	S	INH, PZA, BEM	1.2.2	rpoB_p.Leu430Pro	inhA_p.Ile194Thr, katG_p.Ser315Thr	-	embB_p.Met306Val	rpsL_p.Lys43Arg	MDR	-	katG_Ser315Thr, ndh_Arg268His, inhA_Ile194Thr	pncA_Gly132Cys	embB_Met306Val	rpsL_Lys43Arg	INH,PZA,BEM,SM,	Lineage 1	rpoB.L430P	katG.S315T	pncA.G132C	embB.M306V	rpsL.K43R	MDR	no data	no data	no data	no data	no data	no data	0	0	0	0	0	Susceptible	rpoB_L430X	katG_S315X	pncA_G132C	-	rpsL_K43R	EAI	MDR	rpoB_Leu430Pro	ndh_Arg268His/inhA_Ile194Thr/katG_Ser315Thr
G049252	S	S	S	S	S	S	S	Susceptible	1.1.3	-	-	-	-	-	Susceptible	-	-	-	-	-	Susceptible	Lineage 1	-	-	-	-	-	Susceptible	0	0	0	0	1	MONO-SM	0	0	0	0	0	Susceptible	-	-	-	-	-	EAI	Susceptible	-	-
G049262	S	S	S	S	S	S	S	Susceptible	1.2.2	-	-	-	-	-	Susceptible	-	-	-	-	-	Susceptible	Lineage 1	-	-	-	-	-	Susceptible	0	0	0	0	0	Susceptible	0	0	0	0	0	Susceptible	-	-	-	-	-	EAI	Susceptible	-	ndh_Arg268His
G049272	S	S	S	S	S	S	S	Susceptible	1.1.3	-	-	-	-	-	Susceptible	-	-	-	-	-	Susceptible	Lineage 1	-	-	-	-	-	Susceptible	0	1	0	0	1	INH,SM	0	0	0	0	0	Susceptible	-	-	-	-	-	EAI	Susceptible	-	-
G049282	R	S	S	S	R	S	S	INH, PZA, BEM	1.2.2	rpoB_p.Leu430Pro	inhA_p.Ile194Thr, katG_p.Ser315Thr	-	embB_p.Met306Val	rpsL_p.Lys43Arg	MDR	-	katG_Ser315Thr, ndh_Arg268His, inhA_Ile194Thr	pncA_Gly132Cys	embB_Met306Val	rpsL_Lys43Arg	INH,PZA,BEM,SM,	Lineage 1	rpoB.L430P	katG.S315T	pncA.G132C	embB.M306V	rpsL.K43R	MDR	1	1	1	1	1	MDR	0	0	0	0	0	Susceptible	rpoB_L430X	katG_S315X	pncA_G132C	embB_M306V	rpsL_K43R	EAI	MDR	rpoB_Leu430Pro	ndh_Arg268His/inhA_Ile194Thr/katG_Ser315Thr
G049292	S	S	S	S	S	S	S	Susceptible	1.2.2	-	-	-	-	-	Susceptible	-	-	-	-	-	Susceptible	Lineage 1	-	-	-	-	-	Susceptible	0	0	0	0	0	Susceptible	0	0	0	0	0	Susceptible	-	-	-	-	-	EAI	Susceptible	-	-
G049302	S	S	S	S	S	S	S	Susceptible	1.1.2	-	-	-	-	-	Susceptible	-	-	-	-	-	Susceptible	Lineage 1	-	-	-	-	-	Susceptible	no data	no data	no data	no data	no data	no data	0	0	0	0	0	Susceptible	-	-	-	-	-	EAI	Susceptible	-	-
G049312	S	S	S	S	S	S	S	Susceptible	1.1.3	-	-	-	-	-	Susceptible	-	-	-	-	-	Susceptible	Lineage 1	-	-	-	-	-	Susceptible	0	0	0	0	1	MONO-SM	0	0	0	0	0	Susceptible	-	-	-	-	-	EAI	Susceptible	-	-
G049322	S	S	S	S	S	S	S	Susceptible	1.2.2	-	-	-	-	-	Susceptible	-	-	-	-	-	Susceptible	Lineage 1	-	-	-	-	-	Susceptible	no data	no data	no data	no data	no data	no data	0	0	0	0	0	Susceptible	-	-	-	-	-	EAI	Susceptible	-	ndh_Arg268His
G049332	S	S	S	S	S	S	S	Susceptible	1.2.2	-	-	-	-	-	Susceptible	-	-	-	-	-	Susceptible	Lineage 1	-	-	-	-	-	Susceptible	0	0	0	0	0	Susceptible	0	0	0	0	0	Susceptible	-	-	-	-	-	EAI	Susceptible	-	ndh_Arg268His
G049342	S	S	S	S	S	S	S	Susceptible	1.2.2	-	-	-	-	-	Susceptible	-	-	-	-	-	Susceptible	Lineage 1	-	-	-	-	-	Susceptible	no data	no data	no data	no data	no data	no data	0	0	0	0	0	Susceptible	-	-	-	-	-	EAI	Susceptible	-	ndh_Arg268His
G049362	R	R	S	S	S	S	S	MDR	1.2.2	rpoB_p.Asp435Tyr	-	-	-	-	MONO-RPM	-	ndh_Arg268His	-	-	-	MONO-INH	Lineage 1	rpoB.D435Y	-	-	-	-	MONO-RPM	1	0	0	0	0	MONO-RPM	0	0	0	0	0	Susceptible	rpoB_D435X	-	-	-	-	EAI	MONO-RPM	rpoB_Asp435Tyr	ndh_Arg268His
G049372	S	S	S	S	S	S	S	Susceptible	1.1.3	-	-	-	-	-	Susceptible	-	-	-	-	-	Susceptible	Lineage 1	-	-	-	-	-	Susceptible	0	0	0	0	1	MONO-SM	0	0	0	0	0	Susceptible	-	-	-	-	-	EAI	Susceptible	-	-
G049382	R	S	S	S	S	S	S	MONO-INH	1.2.2	-	fabG1_c.-15C>T	-	-	-	MONO-INH	-	ndh_Arg268His	-	-	-	MONO-INH	Lineage 1	-	inhA promoter mutation -15	-	-	-	MONO-INH	0	1	0	0	0	MONO-INH	0	0	0	0	0	Susceptible	-	fabG1_C-15X	-	-	-	EAI	MONO-INH	-	ndh_Arg268His/ R
G049392	R	R	S	S	S	S	S	MDR	1.2.2	rpoB_p.His445Tyr	katG_p.Ser315Thr	-	-	-	MDR	-	ndh_Arg268His, katG_Ser315Thr	-	-	-	MONO-INH	Lineage 1	rpoB.H445Y	katG.S315T	-	-	-	MDR	1	1	0	0	0	MDR	0	0	0	0	0	Susceptible	rpoB_H445X	katG_S315X	-	-	-	EAI	MDR	rpoB_His445Tyr	ndh_Arg268His¹katG_Ser315Thr
G049402	S	S	S	S	S	S	S	Susceptible	1.1.3	-	-	-	-	-	Susceptible	-	-	-	-	-	Susceptible	Lineage 1	-	-	-	-	-	Susceptible	0	0	0	0	1	MONO-SM	0	0	0	0	0	Susceptible	-	-	-	-	-	EAI	Susceptible	-	-
G049412	S	S	S	S	S	S	S	Susceptible	1.1.3	-	-	-	-	-	Susceptible	-	-	-	-	-	Susceptible	Lineage 1	-	-	-	-	-	Susceptible	0	0	0	0	1	MONO-SM	0	0	0	0	0	Susceptible	-	-	-	-	-	EAI	Susceptible	-	-
G049422	S	S	S	S	S	S	S	Susceptible	1.1.2	-	-	-	-	-	Susceptible	-	-	-	-	-	Susceptible	Lineage 1	-	-	-	-	-	Susceptible	0	0	0	0	0	Susceptible	0	0	0	0	0	Susceptible	-	-	-	-	-	EAI	Susceptible	-	-
G049432	S	S	S	S	S	S	S	Susceptible	1.1.3	-	-	-	-	-	Susceptible	-	-	-	-	-	Susceptible	Lineage 1	-	-	-	-	-	Susceptible	0	0	0	0	1	MONO-SM	0	0	0	0	0	Susceptible	-	-	-	-	-	EAI	Susceptible	-	-
G049442	R	R	S	S	S	S	S	MDR	1.1.3	rpoB_p.His445Asp	katG_p.Ser315Thr	-	-	-	MDR	-	katG_Ser315Thr	-	-	-	MONO-INH	Lineage 1	rpoB.H445D	katG.S315T	-	-	-	MDR	1	1	0	0	1	MDR	0	0	0	0	0	Susceptible	rpoB_H445X	katG_S315X	-	-	-	EAI	MDR	rpoB_His445Asp	katG_Ser350Thr
G049452	R	R	R	R	S	S	S	MDR	1.1.3	rpoB_p.Gln432Glu	fabG1_c.-15C>T	-	embB_p.Met306Ile	-	MDR	-	-	-	embB_Met306Ile	-	MONO-BEM	Lineage 1	rpoB.Q432E	inhA promoter mutation -15	-	embB.M306I	-	MDR	no data	no data	no data	no data	no data	no data	0	0	0	0	0	Susceptible	rpoB_Q432X	fabG1_C-15X	-	embB_M306I	-	EAI	MDR	-	R
G049462	S	S	S	S	S	S	S	Susceptible	1.1.3	-	-	-	-	-	Susceptible	-	-	-	-	-	Susceptible	Lineage 1	-	-	-	-	-	Susceptible	0	0	0	0	1	MONO-SM	0	0	0	0	0	Susceptible	-	-	-	-	-	EAI	Susceptible	-	-
G049472	S	S	S	S	S	S	S	Susceptible	1.1.3	-	-	-	-	-	Susceptible	-	-	-	-	-	Susceptible	Lineage 1	-	-	-	-	-	Susceptible	0	0	0	0	1	MONO-SM	0	0	0	0	0	Susceptible	-	-	-	-	-	EAI	Susceptible	-	-
G049482	R	S	S	S	S	S	S	MONO-INH	1.1.3	-	katG_p.Ser315Asn	-	-	-	MONO-INH	-	-	-	-	-	Susceptible	Lineage 1	-	katG.S315N	-	-	-	MONO-INH	0	1	0	0	1	INH,SM	0	0	0	0	0	Susceptible	-	katG_S315X	-	-	-	EAI	MONO-INH	-	katG_Ser315Asn
G049492	S	S	S	S	S	S	S	Susceptible	1.1.3	-	-	-	-	-	Susceptible	-	-	-	-	-	Susceptible	Lineage 1	-	-	-	-	-	Susceptible	0	0	0	0	1	MONO-SM	0	0	0	0	0	Susceptible	-	-	-	-	-	EAI	Susceptible	-	-
G049502	R	S	S	S	S	S	S	MONO-INH	1.1.3	-	katG_p.Ser315Asn	-	-	-	MONO-INH	-	-	-	-	-	Susceptible	Lineage 1	-	katG.S315N	-	-	-	MONO-INH	0	1	0	0	1	INH,SM	0	0	0	0	0	Susceptible	-	katG_S315X	-	-	-	EAI	MONO-INH	-	katG_Ser315Asn
G049512	R	R	S	S	S	S	S	MDR	1.1.3	rpoB_p.Leu430Pro	fabG1_c.-15C>T, katG_p.Thr380Ile	-	-	-	MDR	-	fabG1_-15	-	-	-	MONO-INH	Lineage 1	rpoB.L430P	inhA promoter mutation -15	-	-	-	MDR	1	1	0	0	1	MDR	0	0	0	0	0	Susceptible	rpoB_L430X	fabG1_C-15X	-	-	-	EAI	MDR	rpoB_Leu430Pro	R
G049522	R	R	R	R	S	S	S	MDR	1.1.3	rpoB_p.Ser450Leu	inhA_p.Ile21Val, fabG1_c.-15C>T	-	embB_p.Gln497Arg	-	MDR	-	fabG1_-15	-	embB_Gln497Arg	-	INH, EMB	Lineage 1	rpoB.S450L	inhA promoter mutation -15	-	embB.Q497R (89%)	-	MDR	1	1	1	1	1	MDR	0	0	0	0	0	Susceptible	rpoB_S450X	fabG1_C-15X	-	embB_Q497R	-	EAI	MDR	rpoB_Ser450Leu	R
G049532	S	S	S	S	S	S	S	Susceptible	1.1.3	-	-	-	-	-	Susceptible	-	-	-	-	-	Susceptible	Lineage 1	-	-	-	-	-	Susceptible	0	0	0	0	1	MONO-SM	0	0	0	0	0	Susceptible	-	-	-	-	-	EAI	Susceptible	-	-
G049542	S	S	S	S	S	S	S	Susceptible	1.1.3	-	-	-	-	-	Susceptible	-	-	-	-	-	Susceptible	Lineage 1	-	-	-	-	-	Susceptible	0	0	0	0	1	MONO-SM	0	0	0	0	0	Susceptible	-	-	-	-	-	EAI	Susceptible	-	-
G049552	R	S	S	S	S	S	S	MONO-INH	1.2.2	-	fabG1_c.-15C>T, ahpC_c.-52C>T	-	-	-	MONO-INH	-	ndh_Arg268His	-	-	-	MONO-INH	Lineage 1	-	inhA promoter mutation -15	-	-	-	MONO-INH	0	1	0	0	0	MONO-INH	0	0	0	0	0	Susceptible	-	fabG1_C-15X	-	-	-	EAI	MONO-INH	-	ndh_Arg268His/ R
G049562	S	S	S	S	S	S	S	Susceptible	1.2.2	-	-	-	-	-	Susceptible	-	-	-	-	-	Susceptible	Lineage 1	-	-	-	-	-	Susceptible	0	0	0	0	0	Susceptible	0	0	0	0	0	Susceptible	-	-	-	-	-	EAI	Susceptible	-	ndh_Arg268His
G049572	S	R	S	S	R	S	S	RMP, SM	1.1.3	rpoB_p.Leu452Pro	-	-	-	-	MONO-INH	-	-	-	-	-	Susceptible	Lineage 1	rpoB.L452P	-	-	-	-	MONO-RPM	no data	no data	no data	no data	no data	no data	0	0	0	0	0	Susceptible	rpoB_L452X	-	-	-	-	EAI	MONO-RPM	rpoB_Leu452Pro	-
G049582	R	S	S	S	S	S	S	MONO-INH	1.2.2	-	katG_p.Ser315Asn	-	-	-	MONO-INH	-	katG_Ser315Asn	-	-	-	MONO-INH	Lineage 1	-	katG.S315N	-	-	-	MONO-INH	0	1	0	0	0	MONO-INH	0	0	0	0	0	Susceptible	-	katG_S315X	-	-	-	EAI	MONO-INH	-	katG_Ser315Asn / ndh_Arg268His
G049592	R	S	S	S	S	S	S	MONO-INH	1.2.2	-	-	-	-	-	Susceptible	-	-	-	-	-	Susceptible	Lineage 1	-	-	-	-	-	Susceptible	0	1	0	0	0	MONO-INH	0	0	0	0	0	Susceptible	-	fabG1_CTG607CTA	-	-	-	EAI	MONO-INH	-	ndh_Arg268His
G049602	S	S	S	S	R	S	S	MONO-SM	1.1.3	-	-	-	-	-	Susceptible	-	-	-	-	-	Susceptible	Lineage 1	-	-	-	-	-	Susceptible	0	0	0	0	0	Susceptible	0	0	0	0	0	Susceptible	-	-	-	-	-	EAI	Susceptible	-	-
*For G049182: resistance to FLQ at gyrA_p.Ser91Pro, gyrA_p.Ala90Val by TB-Profiler; resistance to FLQ at gyrA.Ser91Pro, gyrA_Asp94Asn gyrA_Asp94Ala by Phyresse; resistance to FLQ by Kvarq; esistance to MOX/CIP/OFX gyrA_A90V by Mykrobe.
**For G04878: resistance to _acid at folC_p.Glu153Ala by TB-Profiler.
INH: isoniazid; RMP: rifampicin; SM: streptomycin; BEM: ethambutol; MONO: monoresistant.
[truncated: 38 more columns]

## Sheet: TABLE II
Comparison of drug susceptible testing result versus the seven whole-genome sequencing drug prediction tools
Genome_ID	DST_PM Conclusion	TB-Profiler Conclusion	Phyresse Conclusion	Kvarq Conclusion	CASTB Conclusion	RSniffer Conclusion	Mykrobe Conclusion	MTBSEQ Conclusion
G04868	INH, EMB, SM	RPM, EMB, SM	EMB, SM	RPM,EMB,SM	MDR	Susceptible	RPM, EMB,SM	RPM,SM
G04870	MONO-INH	MONO-INH	Susceptible	MONO-INH	INH, SM	Susceptible	MONO-INH	MONO-INH
G04871	Susceptible	Susceptible	Susceptible	Susceptible	MONO-SM	Susceptible	Susceptible	Susceptible
G04872	Susceptible	MONO-INH	Susceptible	MONO-INH	INH, SM	Susceptible	MONO-INH	MONO-INH
G04873	MONO-RMP	RPM, PZA, EMB	PZA,EMB	RPM,EMB	RPM, PZA, EMB, SM	Susceptible	RPM, PZA, EMB	RPM,PZA, EMB
G04874	INH, PZA	MDR	INH,PZA,EMB	MDR	MDR	Susceptible	MDR	MDR
G04875	MDR	MDR	MONO-INH	MDR	INH, SM	Susceptible	MDR	MDR
G04876	MDR	MDR	MONO-INH	MDR	MDR	Susceptible	MDR	MDR
G04877	MDR	MDR	no data	MDR	MDR	Susceptible	MDR	MDR
G04878	MDR	MDR	INH,PZA,SM	MDR	MDR	Susceptible	MDR	MDR
G04879	Susceptible	MONO-EMB	no data	Susceptible	no data	Susceptible	MONO-EMB	Susceptible
G04881	Susceptible	Susceptible	Susceptible	Susceptible	no data	Susceptible	Susceptible	Susceptible
G04882	MDR	MDR	INH,EMB,SM	MDR	MDR	Susceptible	MDR	MDR
G04883	Susceptible	Susceptible	Susceptible	Susceptible	MONO-SM	Susceptible	Susceptible	Susceptible
G04884	Susceptible	Susceptible	Susceptible	Susceptible	Susceptible	Susceptible	Susceptible	MONO-INH
G04885	Susceptible	Susceptible	Susceptible	Susceptible	Susceptible	Susceptible	Susceptible	Susceptible
G04886	Susceptible	Susceptible	Susceptible	Susceptible	MONO-SM	Susceptible	Susceptible	Susceptible
G04887	Susceptible	Susceptible	Susceptible	Susceptible	MONO-SM	Susceptible	Susceptible	Susceptible
G04888	MONO-INH	MONO-INH	Susceptible	MONO-INH	INH, SM	Susceptible	MONO-INH	MONO-INH
G04889	Susceptible	Susceptible	Susceptible	Susceptible	Susceptible	Susceptible	Susceptible	Susceptible
G04890	MDR	MDR	MONO-EMB	MDR	INH, SM	Susceptible	MDR	INH,EMB
G04891	Susceptible	Susceptible	Susceptible	Susceptible	INH, SM	Susceptible	MONO-INH	Susceptible
G04893	MDR	MDR	MDR	MDR	MDR	Susceptible	MDR	MDR
G04894	Susceptible	Susceptible	MONO-SM	Susceptible	MONO-SM	Susceptible	Susceptible	INH, SM
G04895	INH, BEM	MDR	INH,PZA,EMB	MDR	MDR	Susceptible	MDR	MDR
G04896	Susceptible	Susceptible	Susceptible	Susceptible	Susceptible	Susceptible	Susceptible	Susceptible
G04897	MDR	Susceptible	Susceptible	Susceptible	MONO-SM	Susceptible	Susceptible	Susceptible
G049162	MDR	MDR	INH,PZA,EMB	MDR	MDR	Susceptible	MDR	MDR
G049172	Susceptible	Susceptible	Susceptible	Susceptible	Susceptible	Susceptible	Susceptible	MONO-INH
G049182	Susceptible	Susceptible	Susceptible	Susceptible	MONO-SM	Susceptible	Susceptible	Susceptible
G049192	INH	MONO-INH	MONO-INH	MONO-INH	no data	Susceptible	MONO-INH	MONO-INH
G049202	Susceptible	Susceptible	Susceptible	Susceptible	no data	Susceptible	Susceptible	Susceptible
G049212	Susceptible	Susceptible	Susceptible	Susceptible	MONO-SM	Susceptible	Susceptible	Susceptible
G049222	MDR	MDR	INH, SM	MDR	MDR	Susceptible	MDR	MDR
G049232	Susceptible	Susceptible	INH, SM	Susceptible	no data	Susceptible	MONO-EMB	Susceptible
G049242	INH, PZA, EMB.	MDR	INH,PZA,EMB,SM	MDR	no data	Susceptible	MDR	MDR
G049252	Susceptible	Susceptible	Susceptible	Susceptible	MONO-SM	Susceptible	Susceptible	Susceptible
G049262	Susceptible	Susceptible	Susceptible	Susceptible	Susceptible	Susceptible	Susceptible	MONO-INH
G049272	Susceptible	Susceptible	Susceptible	Susceptible	INH, SM	Susceptible	Susceptible	Susceptible
G049282	INH, PZA, EMB.	MDR	INH,PZA,EMB,SM	MDR	MDR	Susceptible	MDR	MDR
G049292	Susceptible	Susceptible	Susceptible	Susceptible	Susceptible	Susceptible	Susceptible	Susceptible
G049302	Susceptible	Susceptible	Susceptible	Susceptible	no data	Susceptible	Susceptible	Susceptible
G049312	Susceptible	Susceptible	Susceptible	Susceptible	MONO-SM	Susceptible	Susceptible	Susceptible
G049322	Susceptible	Susceptible	Susceptible	Susceptible	no data	Susceptible	Susceptible	MONO-INH
G049332	Susceptible	Susceptible	Susceptible	Susceptible	Susceptible	Susceptible	Susceptible	MONO-INH
G049342	Susceptible	Susceptible	Susceptible	Susceptible	no data	Susceptible	Susceptible	MONO-INH
G049362	MDR	MONO-RPM	MONO-INH	MONO-RPM	MONO-RPM	Susceptible	MONO-RPM	MDR
G049372	Susceptible	Susceptible	Susceptible	Susceptible	MONO-SM	Susceptible	Susceptible	Susceptible
G049382	MONO-INH	MONO-INH	MONO-INH	MONO-INH	MONO-INH	Susceptible	MONO-INH	MONO-INH
G049392	MDR	MDR	MONO-INH	MDR	MDR	Susceptible	MDR	MDR
G049402	Susceptible	Susceptible	Susceptible	Susceptible	MONO-SM	Susceptible	Susceptible	Susceptible
G049412	Susceptible	Susceptible	Susceptible	Susceptible	MONO-SM	Susceptible	Susceptible	Susceptible
G049422	Susceptible	Susceptible	Susceptible	Susceptible	Susceptible	Susceptible	Susceptible	Susceptible
G049432	Susceptible	Susceptible	Susceptible	Susceptible	MONO-SM	Susceptible	Susceptible	Susceptible
G049442	MDR	MDR	MONO-INH	MDR	MDR	Susceptible	MDR	MDR
G049452	MDR	MDR	MONO-EMB	MDR	no data	Susceptible	MDR	INH,EMB
G049462	Susceptible	Susceptible	Susceptible	Susceptible	MONO-SM	Susceptible	Susceptible	Susceptible
G049472	Susceptible	Susceptible	Susceptible	Susceptible	MONO-SM	Susceptible	Susceptible	Susceptible
G049482	MONO-INH	MONO-INH	Susceptible	MONO-INH	INH, SM	Susceptible	MONO-INH	MONO-INH
G049492	Susceptible	Susceptible	Susceptible	Susceptible	MONO-SM	Susceptible	Susceptible	Susceptible
G049502	MONO-INH	MONO-INH	Susceptible	MONO-INH	INH, SM	Susceptible	MONO-INH	MONO-INH
G049512	MDR	MDR	MONO-INH	MDR	MDR	Susceptible	MDR	MDR
G049522	MDR	MDR	INH, EMB	MDR	MDR	Susceptible	MDR	MDR
G049532	Susceptible	Susceptible	Susceptible	Susceptible	MONO-SM	Susceptible	Susceptible	Susceptible
G049542	Susceptible	Susceptible	Susceptible	Susceptible	MONO-SM	Susceptible	Susceptible	Susceptible
G049552	MONO-INH	MONO-INH	MONO-INH	MONO-INH	MONO-INH	Susceptible	MONO-INH	MONO-INH
G049562	Susceptible	Susceptible	Susceptible	Susceptible	Susceptible	Susceptible	Susceptible	MONO-INH
G049572	RMP, SM	MONO-INH	Susceptible	MONO-RPM	no data	Susceptible	MONO-RPM	MONO-RMP
G049582	MONO-INH	MONO-INH	MONO-INH	MONO-INH	MONO-INH	Susceptible	MONO-INH	MONO-INH
G049592	MONO-INH	Susceptible	Susceptible	Susceptible	MONO-INH	Susceptible	MONO-INH	MONO-INH
G049602	MONO-SM	Susceptible	Susceptible	Susceptible	Susceptible	Susceptible	Susceptible	Susceptible
INH: isoniazid; RMP: rifampicin; SM: streptomycin; BEM: ethambutol; MONO: monoresistant.

## Sheet: TABLE III
Comparison among the whole-genome sequencing tools for each firs-line drug based on sensitivity, specificity, and accuracy
TB_Profiler	Isoniazid	Rifampicin	Pyrazinamide	Ethambutol	Streptomycin	Multidrug resistant
Sensitivity	0.96	0.77	0.6	0.57	0.85	0.77
Specificity	0.9	0.97	0.95	1	0.96	0.98
Accuracy	0.93	0.87	0.775	0.785	0.905	0.875
MTBSEQ	Isoniazid	Rifampicin	Pyrazinamide	Ethambutol	Streptomycin	Multidrug resistant
Sensitivity	0.73	0.75	0.28	0.58	0.75	0.76
Specificity	0.93	0.94	0.93	0.98	0.96	0.94
Accuracy	0.83	0.845	0.605	0.78	0.855	0.85
PhyResSe	Isoniazid	Rifampicin	Pyrazinamide	Ethambutol	Streptomycin	Multidrug resistant
Sensitivity	1	1	0.28	0.66	0.71	1
Specificity	0.8	0.75	0.93	1	0.95	0.77
Accuracy	0.9	0.875	0.605	0.83	0.83	0.885
KvarQ	Isoniazid	Rifampicin	Pyrazinamide	Ethambutol	Streptomycin	Multidrug resistant
Sensitivity	0.96	0.94	0.2	0.77	0.75	0.77
Specificity	0.9	0.9	0.92	0.98	0.96	0.96
Accuracy	0.93	0.92	0.56	0.875	0.855	0.865
CASTB	Isoniazid	Rifampicin	Pyrazinamide	Ethambutol	Streptomycin	Multidrug resistant
Sensitivity	0.89	0.72	0.33	0.5	0.12	0.73
Specificity	0.88	0.92	0.96	0.95	0.9	0.91
Accuracy	0.885	0.82	0.645	0.725	0.51	0.82
MYKROBE	Isoniazid	Rifampicin	Pyrazinamide	Ethambutol	Streptomycin	Multidrug resistant
Sensitivity	0.93	0.73	0.44	0.5	0.85	0.77
Specificity	0.92	0.97	0.96	0.98	0.96	0.96
Accuracy	0.925	0.85	0.7	0.74	0.905	0.865
